# Supplementary material for: Effects of a Single Application of ScenarTM, a Low-Frequency Modulated Electric Current Therapy, for Pain Relief in Patients with Low Back and Neck Pain: A Randomized Single Blinded Trial
Source: J Clin Med. 2021 Nov 26;10(23):5570. doi: 10.3390/jcm10235570 (PMC8658569; doi:10.3390/jcm10235570)
Supplement: Supplementary file 1 [file jcm-10-05570-s001.zip]

Archive with 2 entries (2 files):
- jcm-1443625 supplementary 1.pdf
- jcm-1443625 supplementary 2.MOV
